# Supplementary material for: LEP Gene Promotes Milk Fat Synthesis via the JAK2-STAT3 and mTOR Signaling Pathways in Buffalo Mammary Epithelial Cells
Source: Animals (Basel). 2024 Aug 22;14(16):2446. doi: 10.3390/ani14162446 (PMC11350831; doi:10.3390/ani14162446)
Supplement: Supplementary file 1 [file animals-14-02446-s001.zip]

Archive with 1 entries (1 files):
- Supplementary material_For proofead.pdf
